# Supplementary material for: Heat Priming and Heat Stress Enhance Transgenerational Heat Tolerance in the Early Growth Stages of Oryza sativa L. Progeny
Source: Plants (Basel). 2025 May 23;14(11):1593. doi: 10.3390/plants14111593 (PMC12157927; doi:10.3390/plants14111593)
Supplement: Supplementary file 1 [file plants-14-01593-s001.zip]

Archive with 1 entries (1 files):
- plants-3629569-supplementary.pdf
